# Supplementary material for: Expression Patterns of DNA Methylation and Demethylation Genes during Plant Development and in Response to Phytohormones
Source: Int J Mol Sci. 2021 Sep 7;22(18):9681. doi: 10.3390/ijms22189681 (PMC8470644; doi:10.3390/ijms22189681)
Supplement: Supplementary file 1 [file ijms-22-09681-s001.zip › Supplementary Table S1.xlsx]

## Sheet: Table S1
Supplementary Table S1: Gene identification numbers and primers used in this study.
Gene name	Gene ID	Application	Annotation	5' primer	3' primer	Fragment length (bp)	Restriction enzymes
MET1	AT5G49160	Gene cloning	Cytosine methyltransferase	TATAAAGCTTGTGGACCTAATTGGGGCCTAT	TATAGGATCCTTTCAAAATCCCTAGTTTCAAAATC	1959	HindIII/BamHI
MET2b	AT4G08990	Gene cloning	Cytosine methyltransferase family protein; has methyltransferase activity	TATAAAGCTTTTTGTGGTGGGCCAGACCTAA	TATAGGATCCGAAAAGACCTAATTTTGAAACAAAA	1789	HindIII/BamHI
MET3	AT4G13610	Gene cloning	Cytosine methyltransferase family protein; has methyltransferase activity	TATAGTCGACGCCTCTATATCGCGGGTCTATG	TATACCCGGGTTCCAAGAAAAACCTAATTTTGAAA	1923	SalI/SmaI
VIM1	AT1G57820	Gene cloning	E3 ubiquitin ligase binds to methylcytosine & positively regulates methylation-dependent chromatin silencing	TATAAAGCTTACGACCTTCGGAAGATGCAAG	TATAGGATCCTTTTGGGGGAAAAAAGATCAGAGAG	1978	HindIII/BamHI
VIM2	AT1G66050	Gene cloning	E3 ubiquitin ligase positively regulates methylation-dependent chromatin silencing	TATAAAGCTTATTTCTTAATCCTTAGGTTTAT	TATAGGATCCTGTTGAAACGAGTGAGTGAGAGAG	583	HindIII/BamHI
DDM1	AT5G66750	Gene cloning	Chromatin-remodeling ATPase involved in cytosine methylation	TATATCTAGACAACACACTCGTGCAACTGAG	TATACCCGGGCGAAGGAGAAGGAAATTCCGGTAA	423	XbaI/SmaI
CMT1	AT1G80740	Gene cloning	Cytosine methyltransferase	TATAAAGCTTCTGACCTAGAGCTATAGAGCCC	TATACCCGGGTTTCGCAGAGAAGACGAGCA	2016	HindIII/SmaI
CMT2	AT4G19020	Gene cloning	Cytosine methyltransferase	TATATCTAGACTGAATCAAATCGACATGAGG	TATACCCGGGCAGAGAATATAAAGAATCTAAAAGG	1372	HindIII/SalI
CMT3	AT1G69770	Gene cloning	Cytosine methyltransferase	TATAAAGCTTGTCCCTCCTCTCGTGTCACAC	TATAGGATCCGATTGAGTCAGAGAATCGAAGG	1933	HindIII/BamHI
DRM2	AT5G14620	Gene cloning	Cytosine methyltransferase	TATAGTCGACGTGTGTGTGTGTGTATGTACAC	TATAGGATCCGAGTAATACCCAGAGAATTTTTAG	771	SalI/BamHI
DRM3	AT3G17310	Gene cloning	Cytosine methyltransferase	TATAGTCGACTTGGCAGAGGAGGTGCTCTCT	TATAGGATCCTTGAATTAAAATTCACACACAAAAT	1984	SalI/BamHI
ROS1	AT2G36490	Gene cloning	DNA glycosylase involved in cytosine demethylation	TATAGTCGACTTGTATGTTTGGAGTGATGGC	TATACCCGGGTTCTGACTCTATTTTTACTTTTCT	2018	SalI/SmaI
DME	AT5G04560	Gene cloning	DNA glycosylase involved in cytosine demethylation	TATAGTCGACCTAGATTCCAAAACGTAGACCA	TATAGGATCCAACACACTTGATGAATCACTCCCC	2038	SalI/BamHI
DML2	AT3G10010	Gene cloning	DNA glycosylase involved in cytosine demethylation	TATAGTCGACAAGGGGGGTGTATTGACGGCG	TATAGTCGACAAGGGGGGTGTATTGACGGCG	1979	SalI/BamHI
DML3	AT4G34060	Gene cloning	DNA glycosylase involved in cytosine demethylation	TATAGTCGACTTGACTCCTCCCTACTCTGAG	TATAGGATCCGAAAAAAAAAAAATTGAATTAACGA	2029	SalI/BamHI
MYB96	AT5G62470	qRT-PCR (ABA marker)	MYB DOMAIN PROTEIN 96 (MYB96)	GAGCTGCAGATTGAGATGGAC	GAGCTTCTTCTTCAAGTGAGTG
ARF19	AT1G19220	qRT-PCR (AUX marker)	AUXIN RESPONSE FACTOR19 (ARF19)	CGAAGCCGTAACTTCTGATCCAC	GATGCCGCCAACCTCATTTGAAC
ARR7	AT1G19050	qRT-PCR (CK marker)	ARABIDOPSIS RESOPNSE REGULATOR7 (ARR7)	AAACCGGTGAAGCTAGCAGC	TCGTTTTGAACATGAAGAGTCC
ETR2	AT3G23150	qRT-PCR (ET marker)	ETHYLENE RESPONSE 2 (ETR2)	CCGAATGACGGTGGAACGGAG	CCACCACCACTAGCTCGAGCA
RGL1	AT1G66350	qRT-PCR (GA marker)	RGA-LIKE 1 (RGL1)	GATTAAAGAAGAAGCTGCCGG	CCAACCAGAGAGATCAGAAGG
PR1	AT2G14610	qRT-PCR (SA marker)	PATHOGENESIS-RELATED GENE 1 (PR1)	TGGACAACCAGGCACGAGGAG	GCCAGACAAGTCACCGCTACC
VIM1	AT1G57820	qRT-PCR	VARIANT IN METHYLATION 1 (VIM1)	GCGATTGAGGCTGATGAGTCG	CATCCAGATTCGGATTCTTCCC
VIM2	AT1G66050	qRT-PCR	VARIANT IN METHYLATION 2 (VIM2)	CTCTCACAAATCTCGACAAGACC	CGAGTGATTCAGGAAGGAGACAC
CMT3	AT1G69770	qRT-PCR	CHROMOMETHYLASE 3 (CMT3)	CATGGGTGCACAACTGTCTGG	CTCCTCGCTGACATCTTCATTG
DRM2	AT5G14620	qRT-PCR	DOMAINS REARRANGED METHYLTRANSFERASE 2 (DRM2)	CATGGAGAAGACAATATGGAAGC	GGATCTTTCTCATCATCTGAGT
DRM3	AT3G17310	qRT-PCR	DOMAINS REARRANGED METHYLTRANSFERASE 3 (DRM3)	TCACTTGATGGTGCTGAGATC	CACCAGTAACAATTGACTCAGC
DML2	AT3G10010	qRT-PCR	DNA glycosylase involved in cytosine demethylation	GACCTTCAAGAAGAAGATGAGG	CTTCCTGGTCCGGTATTGACAA
GUS		qRT-PCR	β-glucuronidase (reporter gene)	CGCTCACACCGATACCATCA	CGGCTGATGCAGTTTCTCCT
ACT8	AT1G49240	qRT-PCR (internal control)	ACTIN8 (ACT8)	AGTGGTCGTACAACCGGTATTGT	GAGGATAGCATGTGGAACTGAGAA
PP2AA3	AT1G13220	qRT-PCR (internal control)	PROTEIN PHOSPHATASE 2A SUBUNIT A3 (PP2AA3)	AAGCGGTTGTGGAGAACATGATACG	TGGAGAGCTTGATTTGCGAAATACGC
