# Supplementary material for: Expression Patterns of DNA Methylation and Demethylation Genes during Plant Development and in Response to Phytohormones
Source: Int J Mol Sci. 2021 Sep 7;22(18):9681. doi: 10.3390/ijms22189681 (PMC8470644; doi:10.3390/ijms22189681)
Supplement: Supplementary file 1 [file ijms-22-09681-s001.zip › Supplementary Table S2.xlsx]

## Sheet: Table S2
Supplementary Table S2: Summary description of changes in promoter activity of DNA methylation and demethylation-related genes in two-week-old roots in response to phytohormone treatments.
Gene Name	GUS activity patterns of control roots	AUX	CK	GA	ET	ABA	SA
MET1	Growing end	No change in GUS activity	No change in GUS activity	No change in GUS activity	No change in GUS activity	No change in GUS activity	Decreased GUS activity at the growing end of the root
MET2b	Weak and spotted	No change in GUS activity	No change in GUS activity	No change in GUS activity	No change in GUS activity	No change in GUS activity	No change in GUS activity
MET3	Not expressed	No change in GUS activity	No change in GUS activity	No change in GUS activity	No change in GUS activity	No change in GUS activity	No change in GUS activity
VIM1	Growing end & root tips	No change in GUS activity	No change in GUS activity	No change in GUS activity	No change in GUS activity	Increased GUS activity in the root	Decreased GUS activity at the growing end of the root & root tip
VIM2	Not expressed	No change in GUS activity	No change in GUS activity	No change in GUS activity	No change in GUS activity	No change in GUS activity	No change in GUS activity
DDM1	Root tips	No change in GUS activity	No change in GUS activity	No change in GUS activity	No change in GUS activity	No change in GUS activity	Decreased GUS activity at root tips
CMT1	Mature end & spotted	No change in GUS activity	No change in GUS activity	No change in GUS activity	No change in GUS activity	Increased GUS activity at the growing end of the root	Increased GUS activity at the growing end of the root
CMT2	Root tips	No change in GUS activity	Decreased GUS activity at root tips	No change in GUS activity	No change in GUS activity	No change in GUS activity	No change in GUS activity
CMT3	Mature end	Increased GUS activity at the mature end of the root	No change in GUS activity	No change in GUS activity	Decreased GUS activity at the mature end of the root	No change in GUS activity	No change in GUS activity
DRM2	Growing end	Decreased GUS activity in young lateral roots	No change in GUS activity	No change in GUS activity	No change in GUS activity	Decreased GUS activity in young lateral roots	Decreased GUS activity throughout entire root system
DRM3	Throughout root system	No change in GUS activity	No change in GUS activity	No change in GUS activity	No change in GUS activity	No change in GUS activity	Decreased GUS activity at root tips
ROS1	Root tips	No change in GUS activity	No change in GUS activity	No change in GUS activity	No change in GUS activity	No change in GUS activity	Decreased GUS activity at root tips
DME	Theroughout root system	No change in GUS activity	No change in GUS activity	No change in GUS activity	No change in GUS activity	No change in GUS activity	Decreased GUS activity throughout entire root system
DML2	Mature end & root tips	No change in GUS activity	No change in GUS activity	Increased GUS activity at the growing end of the root	No change in GUS activity	Decreased GUS activity at the mature end of the root & root tip	Decreased GUS activity at the mature end of the root & root tip
DML3	Mature end	Decreased GUS activity at the mature end of the root	No change in GUS activity	Increased GUS activity at the mature end of the root	No change in GUS activity	No change in GUS activity	Decreased GUS activity at the mature end of the root
