# Supplementary material for: Expression Patterns of DNA Methylation and Demethylation Genes during Plant Development and in Response to Phytohormones
Source: Int J Mol Sci. 2021 Sep 7;22(18):9681. doi: 10.3390/ijms22189681 (PMC8470644; doi:10.3390/ijms22189681)
Supplement: Supplementary file 1 [file ijms-22-09681-s001.zip › Supplementary Table S3.xlsx]

## Sheet: Table S3
Supplementary Table S3: Summary description of changes in promoter activity of DNA methylation and demethylation-related genes in two-week-old shoots in response to phytohormone treatments.
Gene name	GUS activity pattern of control shoots	AUX	CK	GA	ET	ABA	SA
MET1	Leaves & SAM	Decreased GUS activity in cotyledons	Decreased GUS activity in petioles	Decreased GUS activity in petioles	Decreased GUS activity in petioles	Decreased GUS activity in petioles & cotyledons	Decreased GUS activity in older leaves
MET2b	Leaf tips & SAM	No change in GUS activity	No change in GUS activity	No change in GUS activity	No change in GUS activity	No change in GUS activity	No change in GUS activity
MET3	Not expressed	No change in GUS activity	No change in GUS activity	No change in GUS activity	No change in GUS activity	No change in GUS activity	No change in GUS activity
VIM1	Leaves & cotyledon tips	No change in GUS activity	No change in GUS activity	No change in GUS activity	No change in GUS activity	Increased GUS activity in leaves	No change in GUS activity
VIM2	Younger leaves & SAM	Decreased GUS activity in leaves	Decreased GUS activity in leaves & leaf primordia	Increased GUS activity in leaves	Decreased GUS activity in leaves &leaf primordia	Decreased GUS activity throughout shoot	Increased GUS activity in older leaves
DDM1	Petioles & SAM	Decreased GUS activity in petioles	Decreased GUS activity in petioles	Decreased GUS activity in petioles	Decreased GUS activity in petioles	Decreased GUS activity in petioles	Decreased GUS activity in petioles
CMT1	Leaves & petioles	No change in GUS activity	No change in GUS activity	No change in GUS activity	No change in GUS activity	No change in GUS activity	No change in GUS activity
CMT2	Not expressed	No change in GUS activity	No change in GUS activity	No change in GUS activity	No change in GUS activity	No change in GUS activity	No change in GUS activity
CMT3	Petioles & SAM	Increased GUS activity in leaves; decreased GUS activity in petioles	Decreased GUS activity in petioles	Decreased GUS activity througout shoot	Decreased GUS activity in petioles	Decreased GUS activity througout shoot	Decreased GUS activity in petioles
DRM2	Leaves & SAM	No change in GUS activity	No change in GUS activity	Increased GUS activity in leaves & petioles	No change in GUS activity	No change in GUS activity	Decreased GUS activity in older leaves
DRM3	Leaves	No change in GUS activity	Increased GUS activity in younger leaves & mature leaf veins	No change in GUS activity	Increased GUS activity in mature leaf veins	Decreased GUS activity in leaves	Increased GUS activity in younger leaves; decreased GUS activity in older leaves
ROS1	Leaves	No change in GUS activity	Decreased GUS activity in younger leaves	Increased GUS activity in petioles & leaf primordia; decreased GUS activity in cotyledons	Increased GUS activity in younger leaves; decreased GUS activity in older leaves	Increased GUS activity in leaves; decreased GUS activity in cotyledons	Increased GUS activity in leaf primordia; decreased GUS activity in cotyledons
DME	Entire shoot	Increased GUS actvity in leaf; decreased GUS activity in younger leaves	No change in GUS activity	No change in GUS activity	Increased GUS actvity leaf; decreased GUS activity in younger leaves	No change in GUS activity	Decreased GUS activity in leaves
DML2	Leaves	No change in GUS activity	Increased GUS activity in older leaves	Increased GUS activity in leaf	Decreased GUS activity througout shoot	Increased GUS activity in leaves	Increased GUS activity in leaves
DML3	Leaf & cotyledon tips	Decreased GUS activity througout shoot	No change in GUS activity	Decreased GUS activity in cotyledons & leaf tips	No change in GUS activity	No change in GUS activity	Decreased GUS activity througout shoot
